# Supplementary material for: Src Regulation of Cx43 Phosphorylation and Gap Junction Turnover
Source: Biomolecules. 2020 Nov 24;10(12):1596. doi: 10.3390/biom10121596 (PMC7759836; doi:10.3390/biom10121596)
Supplement: Supplementary file 1 [file biomolecules-10-01596-s001.zip]

Archive with 5 entries (5 files):
- __MACOSX/Video files 1 and 2/._Video 1.mp4
- __MACOSX/Video files 1 and 2/._Video 2.mp4
- biomolecules-996614 supplementary revised.pdf
- Video files 1 and 2/Video 1.mp4
- Video files 1 and 2/Video 2.mp4
